# Supplementary material for: Vertical Slot Fishways: Incremental Knowledge to Define the Best Solution
Source: Biology (Basel). 2023 Nov 15;12(11):1431. doi: 10.3390/biology12111431 (PMC10669019; doi:10.3390/biology12111431)
Supplement: Supplementary file 1 [file biology-12-01431-s001.zip]

Archive with 1 entries (1 files):
- biology-2643880-supplementary.pdf
